# Supplementary material for: The identity of Callicarpa minutiflora Y. Y. Qian (Lamiaceae) and taxonomic synonym of C. longifolia Lamarck
Source: PhytoKeys. 2016 Nov 29;(75):13–8. doi: 10.3897/phytokeys.75.10704 (PMC5234534; doi:10.3897/phytokeys.75.10704)
Supplement: XML Treatment for Callicarpa longifolia [file phytokeys.75.10704-treatment1.xml]

<!DOCTYPE tp:taxon-treatment
  PUBLIC "-//TaxonX//DTD Taxonomic Treatment Publishing DTD v0 20100105//EN" "tax-treatment-NSO.dtd">
<tp:taxon-treatment xmlns:tp="http://www.plazi.org/taxpub"><tp:treatment-meta><kwd-group><label>Taxon classification</label><kwd><named-content content-type="kingdom">Plantae</named-content></kwd><kwd><named-content content-type="order">Lamiales</named-content></kwd><kwd><named-content content-type="family">Lamiaceae</named-content></kwd></kwd-group><mixed-citation publication-type="journal"><person-group><name><surname>Ma</surname><given-names>Zhonghui</given-names></name><name><surname>Su</surname><given-names>Zhiwei</given-names></name></person-group><article-title>The identity of <italic><tp:taxon-name><tp:taxon-name-part taxon-name-part-type="genus">Callicarpa</tp:taxon-name-part> <tp:taxon-name-part taxon-name-part-type="species">minutiflora</tp:taxon-name-part></tp:taxon-name></italic> Y. Y. Qian (<tp:taxon-name><tp:taxon-name-part taxon-name-part-type="family">Lamiaceae</tp:taxon-name-part></tp:taxon-name>) and taxonomic synonym of <italic><tp:taxon-name><tp:taxon-name-part taxon-name-part-type="genus">C.</tp:taxon-name-part> <tp:taxon-name-part taxon-name-part-type="species">longifolia</tp:taxon-name-part></tp:taxon-name></italic> Lamarck</article-title><source>PhytoKeys</source><day>29</day><month>11</month><year>2016</year><volume>2016</volume><issue>75</issue><fpage>13</fpage><lpage>18</lpage><pub-id pub-id-type="doi">10.3897/phytokeys.75.10704</pub-id></mixed-citation></tp:treatment-meta><tp:nomenclature><tp:taxon-name>
            <tp:taxon-name-part taxon-name-part-type="genus">Callicarpa</tp:taxon-name-part>
            <tp:taxon-name-part taxon-name-part-type="species">longifolia</tp:taxon-name-part>
          </tp:taxon-name><tp:taxon-authority>Lamarck (1785: 563)</tp:taxon-authority><tp:nomenclature-citation-list><tp:nomenclature-citation><tp:taxon-name><tp:taxon-name-part taxon-name-part-type="genus">Callicarpa</tp:taxon-name-part> <tp:taxon-name-part taxon-name-part-type="species">minutiflora</tp:taxon-name-part></tp:taxon-name><comment> Y.Y. <xref ref-type="bibr" rid="B15">Qian (1991</xref>: 121), <italic>nom. illeg.</italic>, non <tp:taxon-name><tp:taxon-name-part taxon-name-part-type="genus">Callicarpa</tp:taxon-name-part> <tp:taxon-name-part taxon-name-part-type="species">minutiflora</tp:taxon-name-part></tp:taxon-name><xref ref-type="bibr" rid="B16">Rusby (1927</xref>: 339); <tp:taxon-name><tp:taxon-name-part taxon-name-part-type="genus">Callicarpa</tp:taxon-name-part> <tp:taxon-name-part taxon-name-part-type="species">tenuiflora</tp:taxon-name-part></tp:taxon-name> Li Bing Zhang &amp; Yi F. Duan (2014: 278), <italic>nom. illeg.</italic>, non <tp:taxon-name><tp:taxon-name-part taxon-name-part-type="genus">Callicarpa</tp:taxon-name-part> <tp:taxon-name-part taxon-name-part-type="species">tenuiflora</tp:taxon-name-part></tp:taxon-name> Champ. ex Benth. (1853: 135); <tp:taxon-name><tp:taxon-name-part taxon-name-part-type="genus">Callicarpa</tp:taxon-name-part> <tp:taxon-name-part taxon-name-part-type="species">qianyiyongii</tp:taxon-name-part></tp:taxon-name> Li Bing <xref ref-type="bibr" rid="B17">Zhang (2014</xref>: 57), <bold>syn. nov.</bold> Type: China. Yunnan, Jiangcheng, forests, 1050 m, 9 Aug 1988, Y.Y. Qian 1800 (holotype, <named-content xmlns:xlink="http://www.w3.org/1999/xlink" content-type="dwc:institutional_code" xlink:type="simple">HITBC</named-content>!; isotype, <named-content xmlns:xlink="http://www.w3.org/1999/xlink" content-type="dwc:institutional_code" xlink:type="simple">SYS</named-content>!). </comment></tp:nomenclature-citation></tp:nomenclature-citation-list></tp:nomenclature><tp:treatment-sec sec-type="material" id="SECID0EGAAE"><title>Type.</title><p>Malaysia, Malacca, Sonnerat, s.n. (holotype P-<named-content xmlns:xlink="http://www.w3.org/1999/xlink" content-type="dwc:institutional_code" xlink:type="simple">LA</named-content>); Malaysia, Hooker, J.D., s.n. (syntype K, K000194831, microfiche!).</p></tp:treatment-sec><tp:treatment-sec sec-type="distribution" id="SECID0EQAAE"><title>Distribution.</title><p>China, Pakistan, India, Bhutan, Bangladesh, South-East Asia through to New Guinea, Australia.</p></tp:treatment-sec><tp:treatment-sec sec-type="ecology" id="SECID0EVAAE"><title>Ecology.</title><p>In the edge of secondary forest and disturbed areas, such as roadsides, streamside, or open patches in primary forest. Alt. 0–1300 m (<xref rid="B9" ref-type="bibr">Leeratiwong et al. 2009</xref>, <xref ref-type="bibr" rid="B1">Bramley 2009</xref>, <xref ref-type="bibr" rid="B2">2013</xref>, <xref ref-type="bibr" rid="B4">Chang 1951</xref>).</p></tp:treatment-sec><tp:treatment-sec sec-type="material" id="SECID0ELBAE"><title>Other specimens examined.</title><p>
            <bold>China.</bold> Guangdong: Zhaoqing, H.G. Ye 45 (<named-content xmlns:xlink="http://www.w3.org/1999/xlink" content-type="dwc:institutional_code" xlink:type="simple">IBSC</named-content>!); Gaoyao, C. Huang 161917 (<named-content xmlns:xlink="http://www.w3.org/1999/xlink" content-type="dwc:institutional_code" xlink:type="simple">IBSC</named-content>!); Yangshan, L. Deng 1313 (<named-content xmlns:xlink="http://www.w3.org/1999/xlink" content-type="dwc:institutional_code" xlink:type="simple">PE</named-content>!); Luoding, Z.H. <!--PageBreak--><!--PageBreak-->Ma ZHM003, ZHM 005 (<named-content xmlns:xlink="http://www.w3.org/1999/xlink" content-type="dwc:institutional_code" xlink:type="simple">IBSC</named-content>!). Guangxi: Lingle, Z.Q. Zhang 10547 (<named-content xmlns:xlink="http://www.w3.org/1999/xlink" content-type="dwc:institutional_code" xlink:type="simple">IBSC</named-content>!); Cangwu, S.Q. Chen 9936 (<named-content xmlns:xlink="http://www.w3.org/1999/xlink" content-type="dwc:institutional_code" xlink:type="simple">IBSC</named-content>!); Ningming, Z.H. Ma ZHM0154 (<named-content xmlns:xlink="http://www.w3.org/1999/xlink" content-type="dwc:institutional_code" xlink:type="simple">IBSC</named-content>!). Hainan: Wanning, F.W. Xing 5563 (<named-content xmlns:xlink="http://www.w3.org/1999/xlink" content-type="dwc:institutional_code" xlink:type="simple">IBSC</named-content>!); Z.X. Li 4758 (<named-content xmlns:xlink="http://www.w3.org/1999/xlink" content-type="dwc:institutional_code" xlink:type="simple">IBSC</named-content>!); Baoting, K.Z. Hou 72820 (<named-content xmlns:xlink="http://www.w3.org/1999/xlink" content-type="dwc:institutional_code" xlink:type="simple">IBSC</named-content>!, <named-content xmlns:xlink="http://www.w3.org/1999/xlink" content-type="dwc:institutional_code" xlink:type="simple">PE</named-content>!); Anding, Z. Huang 35683 (<named-content xmlns:xlink="http://www.w3.org/1999/xlink" content-type="dwc:institutional_code" xlink:type="simple">IBSC</named-content>!, <named-content xmlns:xlink="http://www.w3.org/1999/xlink" content-type="dwc:institutional_code" xlink:type="simple">PE</named-content>!); Baisha, X.Q. Liu 25599 (<named-content xmlns:xlink="http://www.w3.org/1999/xlink" content-type="dwc:institutional_code" xlink:type="simple">IBSC</named-content>!, <named-content xmlns:xlink="http://www.w3.org/1999/xlink" content-type="dwc:institutional_code" xlink:type="simple">PE</named-content>!); Ganen, X.Q. Liu 4875 (<named-content xmlns:xlink="http://www.w3.org/1999/xlink" content-type="dwc:institutional_code" xlink:type="simple">IBSC</named-content>!, <named-content xmlns:xlink="http://www.w3.org/1999/xlink" content-type="dwc:institutional_code" xlink:type="simple">SYS</named-content>!); Sanya, Z.X. Li 2611 (<named-content xmlns:xlink="http://www.w3.org/1999/xlink" content-type="dwc:institutional_code" xlink:type="simple">IBSC</named-content>!); Ledong, X.Q. Liu 27118 (<named-content xmlns:xlink="http://www.w3.org/1999/xlink" content-type="dwc:institutional_code" xlink:type="simple">IBSC</named-content>!); Dongfang, S.Q. Chen 11225 (<named-content xmlns:xlink="http://www.w3.org/1999/xlink" content-type="dwc:institutional_code" xlink:type="simple">IBSC</named-content>!). Jiangxi: Jinggangshan, J. Xiong 3181 (<named-content xmlns:xlink="http://www.w3.org/1999/xlink" content-type="dwc:institutional_code" xlink:type="simple">PE</named-content>!). Yunnan: Pingbian, H.T. Tsai 61314 (<named-content xmlns:xlink="http://www.w3.org/1999/xlink" content-type="dwc:institutional_code" xlink:type="simple">IBSC</named-content>!), 61385 (<named-content xmlns:xlink="http://www.w3.org/1999/xlink" content-type="dwc:institutional_code" xlink:type="simple">PE</named-content>!), P.Y. Mao 3033 (<named-content xmlns:xlink="http://www.w3.org/1999/xlink" content-type="dwc:institutional_code" xlink:type="simple">IBSC</named-content>!); Mengla, C.W. Wang 80038 (<named-content xmlns:xlink="http://www.w3.org/1999/xlink" content-type="dwc:institutional_code" xlink:type="simple">PE</named-content>!); Hekou, Anonymous 1741 (<named-content xmlns:xlink="http://www.w3.org/1999/xlink" content-type="dwc:institutional_code" xlink:type="simple">PE</named-content>!); Jinghong, G.D. Tao 17611 (<named-content xmlns:xlink="http://www.w3.org/1999/xlink" content-type="dwc:institutional_code" xlink:type="simple">PE</named-content>!), P.W. Xie 10-145 (<named-content xmlns:xlink="http://www.w3.org/1999/xlink" content-type="dwc:institutional_code" xlink:type="simple">IBSC</named-content>!), Z.H. Ma ZHM0117 (<named-content xmlns:xlink="http://www.w3.org/1999/xlink" content-type="dwc:institutional_code" xlink:type="simple">IBSC</named-content>!); Cangyuan, Y.H. Li 012620 (<named-content xmlns:xlink="http://www.w3.org/1999/xlink" content-type="dwc:institutional_code" xlink:type="simple">SYS</named-content>!). Hongkong: S.Y. Hu 10193 (<named-content xmlns:xlink="http://www.w3.org/1999/xlink" content-type="dwc:institutional_code" xlink:type="simple">PE</named-content>!); Tsiang Ying 609 (<named-content xmlns:xlink="http://www.w3.org/1999/xlink" content-type="dwc:institutional_code" xlink:type="simple">SYS</named-content>!). <bold>Vietnam.</bold> China-Vietnam Expedition 1211 (<named-content xmlns:xlink="http://www.w3.org/1999/xlink" content-type="dwc:institutional_code" xlink:type="simple">IBSC</named-content>!). <bold>India.</bold> U. Singh 81 (<named-content xmlns:xlink="http://www.w3.org/1999/xlink" content-type="dwc:institutional_code" xlink:type="simple">IBSC</named-content>!). <bold>Indonesia</bold>. Johns, R.J. 9851 (K!), J.A. Lorzing 13463 (K!). <bold>Australia.</bold> Drinkel, C. 2 (K). <bold>Papua</bold>. L.J. Brass 1013 (K!), S. Isles &amp; A. Vinas 34486 (K!). <bold>Malaysia.</bold> R. Schlechter 13818 (K!), M. Jacobs 8477 (K!). <bold>Sumatra.</bold> P. Buwalda 6661 (K!), N. Walter &amp; M.B, Catherine 640, 987 (K!), R.J. Morley &amp; M. K. Kardin Morley306 (K!).</p></tp:treatment-sec><ref-list><ref id="B15"><mixed-citation xmlns:xlink="http://www.w3.org/1999/xlink" xlink:type="simple">
          <person-group><name name-style="western"><surname>Qian</surname><given-names>YY</given-names></name></person-group> (<year>1991</year>) <article-title>Three new species from Yunnan.</article-title> <source>Guihaia</source> <volume>11</volume>(<issue>2</issue>): <fpage>121</fpage>–<lpage>126</lpage>.</mixed-citation></ref><ref id="B16"><mixed-citation xmlns:xlink="http://www.w3.org/1999/xlink" xlink:type="simple">
          <person-group><name name-style="western"><surname>Rusby</surname><given-names>HH</given-names></name></person-group> (<year>1927</year>) <article-title>Descriptions of new genera and species of plants collected on the Mulford Biological Exploration of the Amazon Valley, 1921–1922.</article-title> <source>Memoirs of The New York Botanical Garden</source> <volume>7</volume>: <fpage>205</fpage>–<lpage>387</lpage>.</mixed-citation></ref><ref id="B17"><mixed-citation xmlns:xlink="http://www.w3.org/1999/xlink" xlink:type="simple">
          <person-group><name name-style="western"><surname>Zhang</surname><given-names>LB</given-names></name></person-group> (<year>2014</year>) <article-title><italic><tp:taxon-name><tp:taxon-name-part taxon-name-part-type="genus">Callicarpa</tp:taxon-name-part> <tp:taxon-name-part taxon-name-part-type="species">qianyiyongii</tp:taxon-name-part></tp:taxon-name></italic> (<tp:taxon-name><tp:taxon-name-part taxon-name-part-type="family">Lamiaceae</tp:taxon-name-part></tp:taxon-name>): A new name for the Flora of China.</article-title> <source>Phytotaxa</source> <volume>178</volume>(<issue>1</issue>): <fpage>57</fpage>–<lpage>58</lpage>. doi: <ext-link xlink:type="simple" ext-link-type="doi" xlink:href="10.11646/phytotaxa.178.1.8">10.11646/phytotaxa.178.1.8</ext-link></mixed-citation></ref><ref id="B9"><mixed-citation xmlns:xlink="http://www.w3.org/1999/xlink" xlink:type="simple">
          <person-group><name name-style="western"><surname>Leeratiwong</surname><given-names>C</given-names></name><name name-style="western"><surname>Chantaranothai</surname><given-names>P</given-names></name><name name-style="western"><surname>Paton</surname><given-names>AJ</given-names></name></person-group> (<year>2009</year>) <article-title>A synopsis of the genus <italic><tp:taxon-name><tp:taxon-name-part taxon-name-part-type="genus">Callicarpa</tp:taxon-name-part></tp:taxon-name></italic> L. (<tp:taxon-name><tp:taxon-name-part taxon-name-part-type="family">Lamiaceae</tp:taxon-name-part></tp:taxon-name>) in Thailand.</article-title> <source>Thai Forest Bulletin (Botany)</source> <volume>37</volume>: <fpage>36</fpage>–<lpage>58</lpage>.</mixed-citation></ref><ref id="B1"><mixed-citation xmlns:xlink="http://www.w3.org/1999/xlink" xlink:type="simple">
          <person-group><name name-style="western"><surname>Bramley</surname><given-names>GLC</given-names></name></person-group> (<year>2009</year>) <article-title>The genus <italic><tp:taxon-name><tp:taxon-name-part taxon-name-part-type="genus">Callicarpa</tp:taxon-name-part></tp:taxon-name></italic> (<tp:taxon-name><tp:taxon-name-part taxon-name-part-type="family">Lamiaceae</tp:taxon-name-part></tp:taxon-name>) on Borneo.</article-title> <source>Botanical Journal of Linnean Society</source> <volume>159</volume>: <fpage>416</fpage>–<lpage>455</lpage>. doi: <ext-link xlink:type="simple" ext-link-type="doi" xlink:href="10.1111/j.1095-8339.2009.00907.x">10.1111/j.1095-8339.2009.00907.x</ext-link></mixed-citation></ref><ref id="B2"><mixed-citation xmlns:xlink="http://www.w3.org/1999/xlink" xlink:type="simple">
          <person-group><name name-style="western"><surname>Bramley</surname><given-names>GLC</given-names></name></person-group> (<year>2013</year>) <article-title>The genus <italic><tp:taxon-name><tp:taxon-name-part taxon-name-part-type="genus">Callicarpa</tp:taxon-name-part></tp:taxon-name></italic> (<tp:taxon-name><tp:taxon-name-part taxon-name-part-type="family">Lamiaceae</tp:taxon-name-part></tp:taxon-name>) in the Philippines.</article-title> <source>Kew Bulletin</source> <volume>68</volume>: <fpage>1</fpage>–<lpage>50</lpage>. doi: <ext-link xlink:type="simple" ext-link-type="doi" xlink:href="10.1007/s12225-013-9456-y">10.1007/s12225-013-9456-y</ext-link></mixed-citation></ref><ref id="B4"><mixed-citation xmlns:xlink="http://www.w3.org/1999/xlink" xlink:type="simple">
          <person-group><name name-style="western"><surname>Chang</surname><given-names>HT</given-names></name></person-group> (<year>1951</year>) <article-title>A review of the Chinese species of <italic><tp:taxon-name><tp:taxon-name-part taxon-name-part-type="genus">Callicarpa</tp:taxon-name-part></tp:taxon-name></italic>.</article-title> <source>Acta Phytotaxonomica Sinica</source> <volume>1</volume>: <fpage>269</fpage>–<lpage>312</lpage>.</mixed-citation></ref></ref-list></tp:taxon-treatment>
